# Supplementary material for: Extracellular Water to Total Body Water Ratio in Septic Shock Patients Receiving Protocol-Driven Resuscitation Bundle Therapy
Source: J Clin Med. 2021 Jun 29;10(13):2917. doi: 10.3390/jcm10132917 (PMC8269068; doi:10.3390/jcm10132917)
Supplement: Supplementary file 1 [file jcm-10-02917-s001.zip]

Archive with 1 entries (1 files):
- jcm-1234150-supplementary.pdf
